# Supplementary material for: First Record of the Genus Cartorhynchites Voss, 1958 (Coleoptera: Rhynchitidae) from Eocene Baltic Amber with a List of Fossil Tooth-Nosed Snout Weevils
Source: Life (Basel). 2023 Sep 15;13(9):1920. doi: 10.3390/life13091920 (PMC10532588; doi:10.3390/life13091920)
Supplement: Supplementary file 1 [file life-13-01920-s001.zip]

Archive with 3 entries (3 files):
- Supplementary_material_1_JDC_10503_Habitus.avi
- Supplementary_material_2_JDC_10503_Habitus_without_legs.avi
- Supplementary_material_3_JDC_10503_right_antenna.avi
